# Supplementary material for: Exploring the Antibacterial, Anti-Inflammatory, and Antioxidant Properties of the Natural Food Supplement “Protegol” as a Supportive Strategy in Respiratory Tract Infections
Source: Antibiotics (Basel). 2025 Dec 13;14(12):1260. doi: 10.3390/antibiotics14121260 (PMC12730059; doi:10.3390/antibiotics14121260)
Supplement: Supplementary file 1 [file antibiotics-14-01260-s001.zip]

Archive with 1 entries (1 files):
- antibiotics-3985808-supplementary.pdf
